# Supplementary material for: Superior Heavy Metal Ion Adsorption Capacity in Aqueous Solution by High-Density Thiol-Functionalized Reduced Graphene Oxides
Source: Molecules. 2023 May 10;28(10):3998. doi: 10.3390/molecules28103998 (PMC10220523; doi:10.3390/molecules28103998)
Supplement: Supplementary file 1 [file molecules-28-03998-s001.zip]

Archive with 1 entries (1 files):
- molecules-2373158-supplementary.pdf
